# Supplementary material for: Differences in Gaze Behavior Between Male and Female Elite Handball Goalkeepers During Penalty Throws
Source: Brain Sci. 2025 Mar 15;15(3):312. doi: 10.3390/brainsci15030312 (PMC11940369; doi:10.3390/brainsci15030312)
Supplement: Supplementary file 1 [file brainsci-15-00312-s001.zip]

Archive with 1 entries (1 files):
- brainsci-3478171-supplementary.xlsx
