# Supplementary material for: Differences in Gaze Behavior Between Male and Female Elite Handball Goalkeepers During Penalty Throws
Source: Brain Sci. 2025 Mar 15;15(3):312. doi: 10.3390/brainsci15030312 (PMC11940369; doi:10.3390/brainsci15030312)
Supplement: Supplementary file 1 [file brainsci-15-00312-s001.zip › brainsci-3478171-supplementary.xlsx]

## Sheet: Arkusz1
Gender	Player number	Throw number	Queit_eye_location [AOI]	AOI_Throwing_froearm [n]	AOI_head_[n]	AOI_Ball_[n]	AOI_throwing arm [n]	AOI_Other_[n]	AOI_Front leg_[n]	AOI_torso_[n]	Fixation_[n]	AOI_observed	AOI_observed_[%]	Fixation_durarion_AOI_throwing_forearm [ms]	Fixation_duration_AOI_head [ms]	Fixation_duration_AOI_Ball [ms]	Fixation_duration_AOI_Throwing arm [ms]	Fixation_duration_AOI_Other_[ms]	Fixation_duration_AOI_Front_leg_[ms]	Fixation_duration_AOI_Torso_[ms]	Quiet-Eye Duaration [ms]	Total_Fixation_duration_[ms]	Avg_fixation_duration [ms]	%_AOI_Throwing_froearm [n]	%_AOI_head_[n]	%_AOI_Ball_[n]	%_AOI_throwing arm [n]	%_AOI_Other_[n]	%_AOI_Front leg_[n]	%_AOI_torso_[n]	Fixation_durarion_AOI_throwing_forearm [ms]	Fixation_duration_AOI_head [ms]	Fixation_duration_AOI_Ball [ms]	Fixation_duration_AOI_Throwing arm [ms]	Fixation_duration_AOI_Other_[ms]	Fixation_duration_AOI_Front_leg_[ms]	Fixation_duration_AOI_Torso_[ms]
Male	P1	R1	Throwing forearm	3	2	2	1	0	0	0	8	4	57.1429	1027	631	465	399	0	0	0	249	2522	315.25	37.5	25	25	12.5	0	0	0	40.7216	25.0198	18.4377	15.8208	0	0	0
Male	P1	R2	Throwing forearm	5	1	1	0	0	0	0	7	3	42.8571	1662	415	232	0	0	0	0	283	2309	329.857	71.4286	14.2857	14.2857	0	0	0	0	71.9792	17.9731	10.0476	0	0	0	0
Male	P1	R3	Throwing arm	3	0	1	1	1	0	0	6	4	57.1429	1696	0	183	199	216	0	0	199	2294	382.333	50	0	16.6667	16.6667	16.6667	0	0	73.932	0	7.97733	8.6748	9.41587	0	0
Male	P1	R4	Throwing forearm	1	2	2	2	0	0	0	7	4	57.1429	249	797	648	698	0	0	0	249	2392	341.714	14.2857	28.5714	28.5714	28.5714	0	0	0	10.4097	33.3194	27.0903	29.1806	0	0	0
Male	P1	R5	Throwing forearm	4	1	2	1	0	1	1	10	6	85.7143	731	432	415	299	0	199	216	149	2292	229.2	40	10	20	10	0	10	10	31.8935	18.8482	18.1065	13.0454	0	8.68237	9.42408
Male	P2	R1	Throwing arm	0	0	1	2	1	0	0	4	3	42.8571	0	0	619	1330	349	0	0	698	2298	574.5	0	0	25	50	25	0	0	0	0	26.9365	57.8764	15.1871	0	0
Male	P2	R2	Ball	1	1	2	1	0	0	0	5	4	57.1429	266	315	981	715	0	0	0	549	2277	455.4	20	20	40	20	0	0	0	11.682	13.834	43.083	31.401	0	0	0
Male	P2	R3	Ball	2	0	3	3	1	0	0	9	4	57.1429	415	0	964	713	183	0	0	416	2275	252.778	22.2222	0	33.3333	33.3333	11.1111	0	0	18.2418	0	42.3736	31.3407	8.04396	0	0
Male	P2	R4	Head	1	1	0	5	0	0	0	7	3	42.8571	216	732	0	1412	0	0	0	732	2360	337.143	14.2857	14.2857	0	71.4286	0	0	0	9.15254	31.0169	0	59.8305	0	0	0
Male	P2	R5	Ball	1	1	3	2	0	0	1	8	5	71.4286	249	316	930	697	0	0	282	316	2474	309.25	12.5	12.5	37.5	25	0	0	12.5	10.0647	12.7728	37.5909	28.173	0	0	11.3985
Male	P3	R1	Throwing forearm	3	2	3	2	0	0	0	10	4	57.1429	764	532	681	483	0	0	0	249	2460	246	30	20	30	20	0	0	0	31.0569	21.626	27.6829	19.6341	0	0	0
Male	P3	R2	Ball	4	0	1	1	0	0	1	7	4	57.1429	1082	0	332	383	0	0	633	332	2430	347.143	57.1429	0	14.2857	14.2857	0	0	14.2857	44.5267	0	13.6626	15.7613	0	0	26.0494
Male	P3	R3	Throwing arm	2	1	1	1	0	1	1	7	6	85.7143	585	412	266	316	0	266	366	216	2211	315.857	28.5714	14.2857	14.2857	14.2857	0	14.2857	14.2857	26.4586	18.6341	12.0308	14.2922	0	12.0308	16.5536
Male	P3	R4	Throwing arm	2	2	0	1	0	0	0	5	3	42.8571	980	692	0	632	0	0	0	632	2304	460.8	40	40	0	20	0	0	0	42.5347	30.0347	0	27.4306	0	0	0
Male	P3	R5	Throwing arm	1	0	2	2	0	0	2	7	4	57.1429	282	0	698	449	0	0	764	183	2193	313.286	14.2857	0	28.5714	28.5714	0	0	28.5714	12.8591	0	31.8285	20.4742	0	0	34.8381
Male	P4	R1	Ball	0	2	2	3	0	0	0	7	3	42.8571	0	951	499	898	0	0	0	216	2348	335.429	0	28.5714	28.5714	42.8571	0	0	0	0	40.5026	21.2521	38.2453	0	0	0
Male	P4	R2	Throwing forearm	4	1	2	1	1	0	0	9	5	71.4286	1113	332	614	232	232	0	0	266	2523	280.333	44.4444	11.1111	22.2222	11.1111	11.1111	0	0	44.1141	13.1589	24.3361	9.1954	9.1954	0	0
Male	P4	R3	Ball	1	1	1	1	0	1	1	6	6	85.7143	537	366	437	509	0	299	199	437	2347	391.167	16.6667	16.6667	16.6667	16.6667	0	16.6667	16.6667	22.8803	15.5944	18.6195	21.6873	0	12.7397	8.47891
Male	P4	R4	Throwing forearm	2	0	0	2	1	0	1	6	4	57.1429	582	0	0	782	183	0	682	183	2229	371.5	33.3333	0	0	33.3333	16.6667	0	16.6667	26.1104	0	0	35.083	8.20996	0	30.5967
Male	P4	R5	Throwing forearm	2	1	2	0	0	0	1	6	4	57.1429	931	216	697	0	0	0	399	682	2243	373.833	33.3333	16.6667	33.3333	0	0	0	16.6667	41.5069	9.62996	31.0745	0	0	0	17.7887
Male	P5	R1	Throwing arm	2	1	1	1	0	0	1	6	5	71.4286	798	301	415	249	0	0	349	249	2112	352	33.3333	16.6667	16.6667	16.6667	0	0	16.6667	37.7841	14.2519	19.6496	11.7898	0	0	16.5246
Male	P5	R2	Ball	1	2	3	0	0	1	2	9	5	71.4286	316	415	780	0	0	399	565	282	2475	275	11.1111	22.2222	33.3333	0	0	11.1111	22.2222	12.7677	16.7677	31.5152	0	0	16.1212	22.8283
Male	P5	R3	Ball	1	1	3	1	0	1	1	8	6	85.7143	382	316	831	249	0	199	266	383	2243	280.375	12.5	12.5	37.5	12.5	0	12.5	12.5	17.0308	14.0883	37.0486	11.1012	0	8.87205	11.8591
Male	P5	R4	Head	0	3	0	1	0	1	3	8	4	57.1429	0	956	0	349	0	216	914	283	2435	304.375	0	37.5	0	12.5	0	12.5	37.5	0	39.2608	0	14.3326	0	8.87064	37.5359
Male	P5	R5	Throwing forearm	3	0	0	3	0	0	1	7	3	42.8571	931	0	0	947	0	0	399	266	2277	325.286	42.8571	0	0	42.8571	0	0	14.2857	40.8871	0	0	41.5898	0	0	17.5231
Male	P6	R1	Throwing arm	1	0	3	4	1	1	1	11	6	85.7143	199	0	746	930	149	183	232	332	2439	221.727	9.09091	0	27.2727	36.3636	9.09091	9.09091	9.09091	8.15908	0	30.5863	38.1304	6.10906	7.50308	9.5121
Male	P6	R2	Torso	0	0	3	2	0	0	2	7	3	42.8571	0	0	697	598	0	0	849	366	2144	306.286	0	0	42.8571	28.5714	0	0	28.5714	0	0	32.5093	27.8918	0	0	39.5989
Male	P6	R3	Throwing forearm	3	1	2	0	1	0	0	7	4	57.1429	998	448	598	0	283	0	0	483	2327	332.429	42.8571	14.2857	28.5714	0	14.2857	0	0	42.8878	19.2523	25.6983	0	12.1616	0	0
Male	P6	R4	Throwing forearm	5	1	0	0	0	0	0	6	2	28.5714	2010	215	0	0	0	0	0	415	2225	370.833	83.3333	16.6667	0	0	0	0	0	90.3371	9.66292	0	0	0	0	0
Male	P6	R5	Throwing forearm	2	2	4	1	0	0	1	10	5	71.4286	537	564	980	199	0	0	133	404	2413	241.3	20	20	40	10	0	0	10	22.2545	23.3734	40.6133	8.247	0	0	5.51181
Male	P7	R1	Torso	1	0	2	3	0	0	3	9	4	57.1429	366	0	416	797	0	0	813	216	2392	265.778	11.1111	0	22.2222	33.3333	0	0	33.3333	15.301	0	17.3913	33.3194	0	0	33.9883
Male	P7	R2	Throwing arm	0	1	2	7	0	0	1	11	4	57.1429	0	216	581	1510	0	0	149	132	2456	223.273	0	9.09091	18.1818	63.6364	0	0	9.09091	0	8.79479	23.6564	61.4821	0	0	6.06678
Male	P7	R3	Throwing forearm	2	1	1	4	0	0	1	9	5	71.4286	531	615	133	797	0	0	166	332	2242	249.111	22.2222	11.1111	11.1111	44.4444	0	0	11.1111	23.6842	27.4309	5.9322	35.5486	0	0	7.4041
Male	P7	R4	Throwing arm	1	0	1	4	0	0	3	9	4	57.1429	199	0	265	1262	0	0	663	282	2389	265.444	11.1111	0	11.1111	44.4444	0	0	33.3333	8.32985	0	11.0925	52.8254	0	0	27.7522
Male	P7	R5	Throwing arm	2	0	0	4	0	0	2	8	3	42.8571	399	0	0	1081	0	0	630	399	2110	263.75	25	0	0	50	0	0	25	18.91	0	0	51.2322	0	0	29.8578
Male	P8	R1	Ball	3	2	1	1	1	0	0	8	5	71.4286	949	499	316	233	166	0	0	316	2163	270.375	37.5	25	12.5	12.5	12.5	0	0	43.8742	23.0698	14.6093	10.7721	7.67453	0	0
Male	P8	R2	Throwing forearm	2	2	1	1	0	0	1	7	5	71.4286	815	482	249	483	0	0	199	199	2228	318.286	28.5714	28.5714	14.2857	14.2857	0	0	14.2857	36.5799	21.6338	11.1759	21.6786	0	0	8.93178
Male	P8	R3	Head	2	2	0	1	0	0	0	5	3	42.8571	998	765	0	249	0	0	0	382	2012	402.4	40	40	0	20	0	0	0	49.6024	38.0219	0	12.3757	0	0	0
Male	P8	R4	Head	1	3	0	0	0	1	2	7	4	57.1429	299	1031	0	0	0	149	698	299	2177	311	14.2857	42.8571	0	0	0	14.2857	28.5714	13.7345	47.3588	0	0	0	6.84428	32.0625
Male	P8	R5	Throwing forearm	3	1	0	2	0	1	0	7	4	57.1429	880	316	0	665	0	249	0	482	2110	301.429	42.8571	14.2857	0	28.5714	0	14.2857	0	41.7062	14.9763	0	31.5166	0	11.8009	0
Male	P9	R1	Throwing forearm	2	1	0	2	0	0	0	5	3	42.8571	848	399	0	1081	0	0	0	432	2328	465.6	40	20	0	40	0	0	0	36.4261	17.1392	0	46.4347	0	0	0
Male	P9	R2	Torso	1	1	0	1	0	0	2	5	4	57.1429	383	499	0	399	0	0	978	249	2259	451.8	20	20	0	20	0	0	40	16.9544	22.0894	0	17.6627	0	0	43.2935
Male	P9	R3	Ball	3	1	2	0	0	1	1	8	5	71.4286	972	299	764	0	0	299	199	465	2533	316.625	37.5	12.5	25	0	0	12.5	12.5	38.3735	11.8042	30.1619	0	0	11.8042	7.8563
Male	P9	R4	Ball	3	1	1	2	0	0	0	7	4	57.1429	981	420	366	432	0	0	0	366	2199	314.143	42.8571	14.2857	14.2857	28.5714	0	0	0	44.6112	19.0996	16.6439	19.6453	0	0	0
Male	P9	R5	Throwing forearm	3	1	0	1	0	0	0	5	3	42.8571	1587	391	0	399	0	0	0	381	2377	475.4	60	20	0	20	0	0	0	66.7648	16.4493	0	16.7859	0	0	0
Male	P10	R1	Torso	3	0	2	1	0	1	1	8	5	71.4286	854	0	499	216	0	216	316	316	2101	262.625	37.5	0	25	12.5	0	12.5	12.5	40.6473	0	23.7506	10.2808	0	10.2808	15.0405
Male	P10	R2	Throwing arm	0	1	2	2	1	1	1	8	6	85.7143	0	249	632	432	306	291	199	149	2109	263.625	0	12.5	25	25	12.5	12.5	12.5	0	11.8065	29.9668	20.4836	14.5092	13.798	9.43575
Male	P10	R3	Ball	3	0	3	1	0	0	0	7	3	42.8571	914	0	915	349	0	0	0	416	2178	311.143	42.8571	0	42.8571	14.2857	0	0	0	41.9651	0	42.011	16.0239	0	0	0
Male	P10	R4	Throwing arm	1	0	0	2	2	0	1	6	4	57.1429	299	0	0	715	748	0	466	399	2228	371.333	16.6667	0	0	33.3333	33.3333	0	16.6667	13.4201	0	0	32.0916	33.5727	0	20.9156
Male	P10	R5	Throwing arm	2	2	0	4	0	0	2	10	4	57.1429	332	582	0	865	0	0	415	133	2194	219.4	20	20	0	40	0	0	20	15.1322	26.5269	0	39.4257	0	0	18.9152
Male	P11	R1	Ball	1	0	3	1	0	1	1	7	5	71.4286	216	0	1146	249	0	249	383	483	2243	320.429	14.2857	0	42.8571	14.2857	0	14.2857	14.2857	9.62996	0	51.0923	11.1012	0	11.1012	17.0753
Male	P11	R2	Throwing forearm	2	3	0	0	0	1	1	7	4	57.1429	482	999	0	0	0	349	405	183	2235	319.286	28.5714	42.8571	0	0	0	14.2857	14.2857	21.566	44.698	0	0	0	15.6152	18.1208
Male	P11	R3	Head	1	2	0	1	1	0	0	5	4	57.1429	613	958	0	198	530	0	0	499	2299	459.8	20	40	0	20	20	0	0	26.6638	41.6703	0	8.61244	23.0535	0	0
Male	P11	R4	Throwing arm	0	1	0	2	0	0	1	4	3	42.8571	0	829	0	732	0	0	728	366	2289	572.25	0	25	0	50	0	0	25	0	36.2167	0	31.979	0	0	31.8043
Male	P11	R5	Ball	1	0	1	1	0	0	1	4	4	57.1429	715	0	399	432	0	0	630	399	2176	544	25	0	25	25	0	0	25	32.8585	0	18.3364	19.8529	0	0	28.9522
Male	P12	R1	Ball	1	1	1	0	0	0	2	5	4	57.1429	133	815	499	0	0	0	930	499	2377	475.4	20	20	20	0	0	0	40	5.59529	34.2869	20.9928	0	0	0	39.1249
Male	P12	R2	Ball	0	0	2	1	0	1	1	5	4	57.1429	0	0	1228	383	0	299	366	829	2276	455.2	0	0	40	20	0	20	20	0	0	53.9543	16.8278	0	13.1371	16.0808
Male	P12	R3	Throwing arm	1	0	0	7	0	0	1	9	3	42.8571	199	0	0	1992	0	0	315	415	2506	278.444	11.1111	0	0	77.7778	0	0	11.1111	7.94094	0	0	79.4892	0	0	12.5698
Male	P12	R4	Throwing forearm	2	2	0	2	0	0	0	6	3	42.8571	930	515	0	947	0	0	0	482	2392	398.667	33.3333	33.3333	0	33.3333	0	0	0	38.8796	21.5301	0	39.5903	0	0	0
Male	P12	R5	Throwing arm	4	2	0	3	0	0	1	10	4	57.1429	978	0	0	981	0	0	430	216	2389	238.9	40	20	0	30	0	0	10	40.9376	0	0	41.0632	0	0	17.9992
Male	P13	R1	Throwing arm	3	0	2	1	0	1	1	8	5	71.4286	581	0	914	299	0	316	332	299	2442	305.25	37.5	0	25	12.5	0	12.5	12.5	23.792	0	37.4283	12.2441	0	12.9402	13.5954
Male	P13	R2	Ball	2	1	2	0	1	0	1	7	5	71.4286	748	216	830	0	299	0	329	465	2422	346	28.5714	14.2857	28.5714	0	14.2857	0	14.2857	30.8836	8.91825	34.2692	0	12.3452	0	13.5838
Male	P13	R3	Throwing arm	1	2	0	1	0	0	1	5	4	57.1429	332	1195	0	199	0	0	466	199	2192	438.4	20	40	0	20	0	0	20	15.146	54.5164	0	9.07847	0	0	21.2591
Male	P13	R4	Torso	2	1	0	0	0	0	2	5	3	42.8571	1148	282	0	0	0	0	764	415	2194	438.8	40	20	0	0	0	0	40	52.3245	12.8532	0	0	0	0	34.8222
Male	P13	R5	Ball	1	0	1	2	1	0	2	7	5	71.4286	365	0	299	598	166	0	974	299	2402	343.143	14.2857	0	14.2857	28.5714	14.2857	0	28.5714	15.1957	0	12.448	24.8959	6.91091	0	40.5495
Male	P14	R1	Head	1	2	1	1	0	0	0	5	4	57.1429	783	799	216	366	0	0	0	183	2164	432.8	20	40	20	20	0	0	0	36.183	36.9224	9.98152	16.9131	0	0	0
Male	P14	R2	Throwing forearm	1	2	0	2	0	0	2	7	4	57.1429	166	598	0	1014	0	0	732	166	2510	358.571	14.2857	28.5714	0	28.5714	0	0	28.5714	6.61355	23.8247	0	40.3984	0	0	29.1633
Male	P14	R3	Ball	1	0	2	1	0	0	2	6	4	57.1429	383	0	698	316	0	0	732	366	2129	354.833	16.6667	0	33.3333	16.6667	0	0	33.3333	17.9897	0	32.7853	14.8426	0	0	34.3823
Male	P14	R4	Head	0	3	1	1	1	0	1	7	5	71.4286	0	597	299	399	399	0	416	199	2110	301.429	0	42.8571	14.2857	14.2857	14.2857	0	14.2857	0	28.2938	14.1706	18.91	18.91	0	19.7156
Male	P14	R5	Torso	0	2	0	1	0	1	1	5	4	57.1429	0	913	0	399	0	299	633	633	2244	448.8	0	40	0	20	0	20	20	0	40.6863	0	17.7807	0	13.3244	28.2086
Male	P15	R1	Head	1	2	2	1	0	0	1	7	5	71.4286	216	628	582	216	0	0	466	412	2108	301.143	14.2857	28.5714	28.5714	14.2857	0	0	14.2857	10.2467	29.7913	27.6091	10.2467	0	0	22.1063
Male	P15	R2	Head	0	1	0	1	0	0	2	4	3	42.8571	0	416	0	715	0	0	1165	416	2296	574	0	25	0	25	0	0	50	0	18.1185	0	31.1411	0	0	50.7404
Male	P15	R3	Torso	1	0	0	1	0	1	2	5	4	57.1429	965	0	0	433	0	466	316	399	2180	436	20	0	0	20	0	20	40	44.2661	0	0	19.8624	0	21.3761	14.4954
Male	P15	R4	Throwing arm	2	0	0	3	0	0	1	6	3	42.8571	788	0	0	942	0	0	395	382	2125	354.167	33.3333	0	0	50	0	0	16.6667	37.0824	0	0	44.3294	0	0	18.5882
Male	P15	R5	Ball	0	2	1	0	0	1	2	6	4	57.1429	0	881	266	0	0	383	815	266	2345	390.833	0	33.3333	16.6667	0	0	16.6667	33.3333	0	37.5693	11.3433	0	0	16.3326	34.7548
Male	P16	R1	Head	4	1	0	2	0	0	0	7	3	42.8571	1147	499	0	481	0	0	0	316	2127	303.857	57.1429	14.2857	0	28.5714	0	0	0	53.9257	23.4603	0	22.614	0	0	0
Male	P16	R2	Ball	5	1	2	3	0	0	0	11	4	57.1429	1212	129	333	813	0	0	0	199	2487	226.091	45.4545	9.09091	18.1818	27.2727	0	0	0	48.7334	5.18697	13.3896	32.69	0	0	0
Male	P16	R3	Throwing arm	0	0	1	3	0	0	0	4	2	28.5714	0	0	383	1796	0	0	0	582	2179	544.75	0	0	25	75	0	0	0	0	0	17.5769	82.4231	0	0	0
Male	P16	R4	Head	0	3	0	1	1	0	1	6	4	57.1429	0	881	0	631	499	0	399	216	2410	401.667	0	50	0	16.6667	16.6667	0	16.6667	0	36.556	0	26.1826	20.7054	0	16.556
Male	P16	R5	Ball	0	1	1	2	1	1	1	7	6	85.7143	0	283	316	615	299	515	233	316	2261	323	0	14.2857	14.2857	28.5714	14.2857	14.2857	14.2857	0	12.5166	13.9761	27.2004	13.2242	22.7775	10.3052
Male	P17	R1	Ball	0	2	3	1	0	0	0	6	3	42.8571	0	598	1263	316	0	0	0	415	2177	362.833	0	33.3333	50	16.6667	0	0	0	0	27.469	58.0156	14.5154	0	0	0
Male	P17	R2	Ball	0	2	3	1	0	0	0	6	3	42.8571	0	865	1033	282	0	0	0	349	2180	363.333	0	33.3333	50	16.6667	0	0	0	0	39.6789	47.3853	12.9358	0	0	0
Male	P17	R3	Throwing forearm	5	1	0	0	0	0	0	6	2	28.5714	1818	380	0	0	0	0	0	469	2198	366.333	83.3333	16.6667	0	0	0	0	0	82.7116	17.2884	0	0	0	0	0
Male	P17	R4	Ball	0	3	4	2	0	0	0	9	3	42.8571	0	896	1064	432	0	0	0	133	2392	265.778	0	33.3333	44.4444	22.2222	0	0	0	0	37.4582	44.4816	18.0602	0	0	0
Male	P17	R5	Head	0	6	0	3	0	0	1	10	3	42.8571	0	1280	0	830	0	0	183	166	2293	229.3	0	60	0	30	0	0	10	0	55.8221	0	36.1971	0	0	7.98081
Male	P18	R1	Throwing forearm	1	1	2	2	1	0	0	7	5	71.4286	183	399	681	845	199	0	0	183	2307	329.571	14.2857	14.2857	28.5714	28.5714	14.2857	0	0	7.93238	17.2952	29.5189	36.6277	8.62592	0	0
Male	P18	R2	Ball	0	3	2	2	1	0	0	8	4	57.1429	0	1196	615	449	216	0	0	349	2476	309.5	0	37.5	25	25	12.5	0	0	0	48.3037	24.8384	18.1341	8.72375	0	0
Male	P18	R3	Throwing arm	4	2	0	2	0	0	0	8	3	42.8571	1297	447	0	765	0	0	0	499	2509	313.625	50	25	0	25	0	0	0	51.6939	17.8159	0	30.4902	0	0	0
Male	P18	R4	Ball	0	2	2	2	0	1	0	7	4	57.1429	0	403	1162	482	0	444	0	465	2491	355.857	0	28.5714	28.5714	28.5714	0	14.2857	0	0	16.1782	46.6479	19.3497	0	17.8242	0
Male	P18	R5	Throwing forearm	3	1	0	2	0	0	1	7	4	57.1429	867	279	0	892	0	0	409	567	2447	349.571	42.8571	14.2857	0	28.5714	0	0	14.2857	35.4311	11.4017	0	36.4528	0	0	16.7143
Male	P19	R1	Throwing arm	1	0	4	2	1	0	0	8	4	57.1429	382	0	781	631	449	0	0	232	2243	280.375	12.5	0	50	25	12.5	0	0	17.0308	0	34.8194	28.132	20.0178	0	0
Male	P19	R2	Head	1	4	1	3	0	0	0	9	4	57.1429	199	1047	183	714	0	0	0	133	2143	238.111	11.1111	44.4444	11.1111	33.3333	0	0	0	9.28605	48.8567	8.53943	33.3178	0	0	0
Male	P19	R3	Throwing forearm	5	1	0	3	1	0	0	10	4	57.1429	946	433	0	859	199	0	0	433	2437	243.7	50	10	0	30	10	0	0	38.8182	17.7677	0	35.2483	8.16578	0	0
Male	P19	R4	Throwing arm	0	1	0	6	0	0	0	7	2	28.5714	0	416	0	1918	0	0	0	266	2334	333.429	0	14.2857	0	85.7143	0	0	0	0	17.8235	0	82.1765	0	0	0
Male	P19	R5	torso	0	2	0	4	0	0	2	8	3	42.8571	0	431	0	1130	0	0	765	366	2326	290.75	0	25	0	50	0	0	25	0	18.5297	0	48.5813	0	0	32.8891
Male	P20	R1	Ball	0	1	3	2	0	0	0	6	3	42.8571	0	249	814	1063	0	0	0	416	2126	354.333	0	16.6667	50	33.3333	0	0	0	0	11.7121	38.2879	50	0	0	0
Male	P20	R2	Ball	0	1	1	2	0	0	1	5	4	57.1429	0	765	249	515	0	0	583	249	2112	422.4	0	20	20	40	0	0	20	0	36.2216	11.7898	24.3845	0	0	27.6042
Male	P20	R3	Ball	1	1	2	1	0	1	0	6	5	71.4286	282	232	548	665	0	483	0	399	2210	368.333	16.6667	16.6667	33.3333	16.6667	0	16.6667	0	12.7602	10.4977	24.7964	30.0905	0	21.8552	0
Male	P20	R4	Head	0	2	0	1	1	1	0	5	4	57.1429	0	648	0	699	499	465	0	183	2311	462.2	0	40	0	20	20	20	0	0	28.0398	0	30.2466	21.5924	20.1212	0
Male	P20	R5	Ball	3	1	2	0	0	0	1	7	4	57.1429	847	283	815	0	0	0	366	449	2311	330.143	42.8571	14.2857	28.5714	0	0	0	14.2857	36.6508	12.2458	35.2661	0	0	0	15.8373
